# Supplementary material for: A complete mitochondrial genome sequence of Ogura-type male-sterile cytoplasm and its comparative analysis with that of normal cytoplasm in radish (Raphanus sativus L.)
Source: BMC Genomics. 2012 Jul 31;13:352. doi: 10.1186/1471-2164-13-352 (PMC3473294; doi:10.1186/1471-2164-13-352)
Supplement: Additional file 1 — List of repeated sequences in normal-type genome.Repeated sequences(>80 bp, >90% homology) in normal-type genome were listed. [file 1471-2164-13-352-S1.xlsx]

## Sheet: Sheet1
	Table. repeated sequences (>80bp) found in normal type
	No	Size(bp)	Copy	Type	position				Identity	Difference between copies
					beginning base		ending base
	R1	5530	Copy 1		238507		244036
			Copy 2	DR	99110		104639		identical
	R2	512	Copy 1		214631		215142
			Copy 2	DR	118291		118802		identical
	R3	311	Copy 1		47425		47735
			Copy 2	IR	131355		131045		0.99	1bp mismatch%
	R4	252	Copy 1		120795		121046
			Copy 2	DR	167847		168099		0.99	1bp mismatch	1bp insertion
	R5	252	Copy 1		214400		214651
			Copy 2	IR	166954		166703		0.99	3bp mismatch
	R6	239	Copy 1		130863		131101
			Copy 2	IR	167190		166952		0.98	5bp mismatch
	R7	232	Copy 1		47276		47507
			Copy 2	DR	148820		149050		0.98	3bp mismatch	1bp del
	R8	232	Copy 1		155272		155503
			Copy 2	DR	238630		238861		identical
			Copy 3		99233		99464
	R9	199	Copy 1		83147		83345
			Copy 2	IR	140794		140594		0.94	10bo mismatch	2bp insertion
	R10	197	Copy 1		174162		174358
			Copy 2	DR	214868		215063		0.94	7bp mismatch	2bp insertion	3bp del
			Copy 3	DR	118528		118723		0.94	7bp mismatch	2bp insertion	3bp del
	R11	161	Copy 1		68597		68757
			Copy 2	IR	166847		166687		0.96	6bp mismatch
	R12	149	Copy 1		47086		47234
			Copy 2	DR	148674		148822		0.99	1bp mismatch
	R13	147	Copy 1		50881		51027
			Copy 2	IR	62488		62342		identical
	R14	145	Copy 1		68597		68741
			Copy 2	DR	214507		214651		0.95	8bp mismatch
	R15	133	Copy 1		45510		45642
			Copy 2	IR	215091		214959		0.99	1bp mismatch
			Copy 3	IR	118751		118619		0.99	1bp mismatch
									Copy2 and 3 are identical
	R16	133	Copy 1		123564		123696
			Copy 2	IR	165774		165642		0.95	6bp mismatch
	R17	110	Copy 1		20026		20135
			Copy 2	IR	83046		82937		0.93	8bp mismatch
	R18	106	Copy 1		57394		57499
			Copy 2	DR	238813		238918		0.92	9bp mismatch
			Copy 3	DR	99416		99521		0.92	9bp mismatch
									Copy2 and 3 are identical
	R19	94	Copy 1		47642		47735
			Copy 2	IR	68598		68505		0.9	10bp mimatch
	R20	91	Copy 1		122333		122423
			Copy 2	DR	150696		150782		0.96	4bp del
	R21	87	Copy 1		170723		170809
			Copy 2	DR	224171		224261		0.92	4bp insertion
	R22	86	Copy 1		68721		68806
			Copy 2	IR	118308		118223		0.98	2bp mismatch
	R23	83	Copy 1		131273		131355
			Copy 2	IR	149050		148969		0.94	2bp mismatch	1bp insertion	2bp del
	R24	81	Copy 1		58959		59039
			Copy 2	DR	167763		167843		identical
