# Supplementary material for: A complete mitochondrial genome sequence of Ogura-type male-sterile cytoplasm and its comparative analysis with that of normal cytoplasm in radish (Raphanus sativus L.)
Source: BMC Genomics. 2012 Jul 31;13:352. doi: 10.1186/1471-2164-13-352 (PMC3473294; doi:10.1186/1471-2164-13-352)
Supplement: Additional file 2 — List of repeated sequences in Ogura-type genome.Repeated sequences(>80 bp, >90% homology) in Ogura-type genome were listed. [file 1471-2164-13-352-S2.xlsx]

## Sheet: 論文表
	Table. repeated sequences (>80bp) found in Ogura type
	No	Size(bp)	Copy	Type	position				Identity	Difference between copies						corresponding region in ogura-type
					beginning base	-	ending base
	R1	9732	Copy 1		189493	-	199224									Normal 244037-238592	truncated	11
			Copy 2	DR	58733	-	68464		identical							Normal 108796-99194		5
	R2	443	Copy 1		248801	-	249243									Normal 174603-174161
			Copy 2	IR	160019	-	159577		identical							-	(orf138 region)
	R3	415	Copy 1		110315	-	110729									Normal 47500-47086		1
			Copy 2	DR	48616	-	49029		0.99	1bp del						Normal 149043-148674	46bp del	8
	R4	339	Copy 1		165145	-	165483									-	(orf138 region)	138
			Copy 2	IR	132269	-	131931		0.99	5bp mismatch						Normal 165427-165767		9
	R5	330	Copy 1		256450	-	256779									Normal 166687 -166951	truncated	9_10
			Copy 2	IR	208963	-	208634		0.99	3bp mismatch						Normal 214652 -214404	truncated	10_11
	R6	311	Copy 1		110654	-	110964		0.99	1bp mismatch						Normal 47735-47425		1	Normal R3
			Copy 2	IR	31299	-	30989									Normal 31045-131355		8	Normal R3
	R7	252	Copy 1		255305	-	255556									Normal 168099-167847		10	Normal R4
			Copy 2	DR	148286	-	148538		0.99	1bp mismatch	1bp insertion					Normal 121046-120795		7	Normal R4
	R8	232	Copy 1		142193	-	142424									Normal 155503-155272		9	Normal R8
			Copy 2	IR	59127	-	58896		identical							Normal 99464-99233		5	Normal R8
			Copy 3		189887	-	189656									Normal 238862 -238631		11	Normal R8
	R9	237	Copy 1		256211	-	256447									Normal 166954 - 167190		10	Normal R6
			Copy 2	DR	30807	-	31043		0.99	2bp mismatch						Normal131099 - 130863		8	Normal R6
	R10	204	Copy 1		165934	-	166137									Normal 215143-214960	truncated	11_138	-
			Copy 2	IR	150734	-	150531		identical							Normal 118802-118619	truncated	7_138	-
	R11	200	Copy 1		40536	-	40735									140594-140794		8	Normal R9 copy1
			Copy 2	IR	12872	-	12674		0.98	3bp mismatch	1bp del					83345-83147		4	Nomal R9 copy2
	R12	160	Copy 1		21736	-	21895									-	4_8	4_8	-
			Copy 2	IR	166119	-	165961		0.97	4bp mismatch	1bp del					Normal 215125-214960		11
			Copy 3	DR	150549	-	150707		0.97	4bp mismatch	1bp del					Normal 118784 -118619		7
									Copy2 and 3 are identical
	R13	147	Copy 1		125570	-	125716									Normal 62342 -62488		3	Normal R13
			Copy 2	IR	114256	-	114110		0.99	1bp mismatch						Normal 51027 -50881		1	Normal R13
	R14	133	Copy 1		108739	-	108871									45510 -45642		1	Normal R15
			Copy 2	DR	21764	-	21894		0.94	6bp mismatch	2bp del					-	(ogura specific region between regein4-8)		-
			Copy 3	IR	166091	-	165962		0.9	10bp mismatch	3bp del					215092-214960		11	Normal R15
			Copy 4	DR	150706	-	150577		0.9	10bp mismatch	3bp del					118751 -118619		7	Normal R15
									Copy3 and 4 are identical
	R15	124	Copy 1		50367	-	50490		0.9	6bp mismathc	6bp del					Normal 90746 -90863		5
			Copy 2	DR	20263	-	20380									-		4	-
	R16	115	Copy 1		160712	-	160826									-		138	-
			Copy 2	IR	50197	-	50083		0.98	2bp mismatch						-		8_5
	R17	112	Copy 1		150782	-	150893									-		138	-
			Copy 2	IR	7109	-	6999		0.96	3bp mismatch	1bp del					Normal 77582-77472		4
	R18	110	Copy 1		83254	-	83363									Normal 20026-20135		1	Normal R17
			Copy 2	IR	12573	-	12464		0.93	8bp mismatch						Normal 83046-82937		4	Normal R17
	R19	106	Copy 1		119098	-	119203									57499-57394		2	Normal R18
			Copy 2	IR	59184	-	59079		0.92	9bp mismatch						99521-99416		5	Normal R18
			Copy 3	IR	189944	-	189839		0.92	9bp mismatch						238919-238814		11	Normal R18
									Copy2 and 3 are identical
	R20	94	Copy 1		110871	-	110964									47642 -47735		1	Normal R19
			Copy 2	IR	131826	-	131733		0.94	1bp mismatch						131138- 131045		3	Normal R19
	R21	91	Copy 1		255560	-	255650									59039-58951		10	Normal R24
			Copy 2	DR	117558	-	117646		0.95	3bp mismatch	2bp del					167843-167761		2	Normal R24
	R22	81	Copy 1		58857	-	58937									Normal 99274-99194	Normal 99274-99194		-
			Copy 2	DR	58818	-	58898		identical							Normal 99274-99194	Normal 238672-238592		-
			Copy 3	DR	189617	-	189697		identical							Normal 238672-238592	81bp within Normal R1		-
			Copy 4	DR	189578	-	189658		identical							Normal 238672-238592			-
																81bp within Normal R1
	R23	80	Copy 1		108792	-	108871									Normal45563- 45642		1
			Copy 2	IR	159750	-	159669		0.95	2bp mismatch	2bp insertion					Normal118698-118619		7
			Copy 3	DR	249070	-	249151		0.95	2bp mismatch	2bp insertion					Normal215039-214960		11
									Copy2 and 3 are identical

## Sheet: 元データ
	Table. repeated sequences (>80bp) found in normal type
	No	Size(bp)	Copy	Type	position				Identity	Difference between copies
					beginning base	-	ending base
	R1	9732	Copy 1		189490		199221
			Copy 2	DR	58733		68464		identical
	R2	443	Copy 1		248798		249240
			Copy 2	IR	160016		159574		identical
	R3	414	Copy 1		110312		110726
			Copy 2	DR	48616		49029		0.99	1bp del
	R4	339	Copy 1		165142		165480
			Copy 2	IR	132266		131928		0.99	5bp mismatch
	R5	330	Copy 1		256447		256776
			Copy 2	IR	208960		208631		0.99	3bp mismatch
	R6	311	Copy 1		110651		110961		0.99	1bp mismatch
			Copy 2	IR	31299		30989
	R7	253	Copy 1		255302		255553
			Copy 2	DR	148283		148535		0.99	1mismatch	1bp insertion
	R8	232	Copy 1		142190		142421
			Copy 2	IR	59127		58896		identical
			Copy 3		189884		189653
	R9	237	Copy 1		256208		256444
			Copy 2	DR	30807		31043		0.99	2bp mismatch
	R10	204	Copy 1		165931		166134
			Copy 2	IR	150731		150528		identical
	R11	200	Copy 1		40536		40735
			Copy 2	IR	12872		12674		0.98	3bp mismatch	1bp del
	R12	160	Copy 1		21895		21736
			Copy 2	IR	165958		166116		0.97	4bp mismatch	1bp del
			Copy 3	DR	150704		150546		0.97	4bp mismatch	1bp del
	R13	147	Copy 1		125567		125713
			Copy 2	IR	114253		114107		0.99	1bp mismatch
	R14	115	Copy 1		160709		160823
			Copy 2	IR	50197		50083		0.98	2bp mismatch
	R15	133	Copy 1		108868		108736
			Copy 2	DR	21894		21764		0.94	6bp mismatch	2bp insertion
			Copy 3	IR	165959		166088		0.9	10bp mismatch	3bp del
			Copy 4	DR	150574		150574		0.9	10bp mismatch	3bp del
	R16	112			1500779		150890
				IR	7109		6999		0.96	3bp mismatch	1bp del
	R17	94			110868		110961
				IR	131823		131730		0.94	1bp mismatch
	R18	111			83254		83363
				IR	12573		12464		0.93	8bp mismatch
	R19	125			50367		50490		0.9	6bp mismathc	6bp del
				DR	20263		20380
	R20	81			58857		58937
				DR	58818		58898		identical
				DR	189614		189694		identical
				DR	189575		189655		identical
	R21	108			119095		119200
				IR	59184		59079		0.92	9bp mismatch
				IR	189941		189836		0.92	9bp mismatch
	R22	91			255557		255647
				DR	117555		117643		0.95	3bp mismatch	2bp del
	R23	79			21490		21568
				DR	21454		21532		0.97	2bp mismatch
	R24	79			101648		101726
				IR	31401		31323		0.97	2bp mismatch
	R25	76			48955		49029
				IR	31299		31224		0.97	1bp mismatch	1bp insertion
	R26	80			108868		108789
				IR	159666		159747		0.95	2bp mismatch	2bp insertion
				DR	249148		249067		0.95	2bp mismatch	2bp insertion
