# Supplementary material for: A complete mitochondrial genome sequence of Ogura-type male-sterile cytoplasm and its comparative analysis with that of normal cytoplasm in radish (Raphanus sativus L.)
Source: BMC Genomics. 2012 Jul 31;13:352. doi: 10.1186/1471-2164-13-352 (PMC3473294; doi:10.1186/1471-2164-13-352)
Supplement: Additional file 5 — The primers used for the PCR analysis to validate the linkage between contigs of normal-type genome. Information on the primers used for the PCR analysis in Additional file 4. [file 1471-2164-13-352-S5.xlsx]

## Sheet: Sheet1 
	Table. Primers used for normal-type genome
	primer	sequence	description	linkage to confirm a
1	UCG mtG contig00001 F	TGCTGGTCGGGATCGTGAAA	genomic PCR	00016(5'-3')-00001(3'-5')
	UCG mtG contig00016 R	CCATTCTTTTCGGCGGCATC	genomic PCR
	UCG mtG contig00016 seqR	CCAAGCGTCCAGAGGAGCAA	sequencing
	UCG mtG contig00001 seq F	GTGCAGCACCTGCATTTTGG	sequencing
2	UCG mtG contig0248 F	TGTTGATTCAGCGCCAGAGA	genomic PCR	00001(3'-5')-00002(5'-3')
	UCG mtG contig0247 R	CCCCGCTCTATGTTCTCAGC	genomic PCR
	UCG mtG contig0248 seq F	CAGGGCGGACGATTTCAAAG	sequencing
3	UCG mtG contig0256 seq F	GTCAGCCGCTTCCCCTCATC	genomic PCR	00002(5'-3')-00005(5'-3')
	UCG mtG contig00002 R	CGGATTGCTAGCTCCCGTTC	genomic PCR
	UCG mtG contig00005 seq F	ATGCGCATCTAGCGCAGTGG	sequencing
	UCG mtG contig00005 seq F2	GCGACGAGCCGACTACTACGA	sequencing
4	UCG mtG contig0256 F	GTCGAGCTGCCGAGAGAGAT	genomic PCR	00005(5'-3')-00012(5'-3')
	UCG mtG contig0248 R	GCACAAGCGCTAACCCTGAC	genomic PCR
	UCG mtG contig0256 seq F	GTCAGCCGCTTCCCCTCATC	sequencing
5	UCG mtG contig00054 F	TAAAGCAGGGGCGAAGACGA	genomic PCR	00012(5'-3')-00054(5'-3')
	UCG mtG contig0256 R	CCAACGGTTAAGAGCGGGAAC	genomic PCR
	UCG mtG contig00054 seq F	AAAAAGGGATCCGCCTCGAA	sequencing
6	UCG mtG contig0265 F	ATGGTTCAACCCCGGCTTTT	genomic PCR	00054(5'-3')-00056(3'-5')
	UCG mtG contig00054 R	TCCTTGCAAACCTCCCTTCC	genomic PCR
	UCG mtG contig0265 seq F	TGGGCTTTCTTGGATTCGTTT	sequencing
7	UCG mtG contig00015 F	CAGAACTTGGCGGGCATTCT	genomic PCR	00056(3'-5')-00063(5'-3')-00015(3'-5')
	UCG mtG contig0265 R	GAACTGCCTTCGGTCCTCCA	genomic PCR
	UCG mtG contig00015 seq F	GGCCGAGAGCGGACCTTTTT	sequencing
8	UCG mtG contig0266 F	CTTTTCGGGCGGCTGTAGG	genomic PCR	00015(3'-5')-00062(3'-5')-00057(5'-3')
	UCG mtG contig00015 R	GGAAAGCGCCCTCTTTTTGTC	genomic PCR
	UCG mtG contig0266 seq F	GGCGAGATCCAACGGTGAAC	sequencing
9	UCG mtG contig0255 F	TGCTAAATGCAGAGGCGCATA	genomic PCR	00057(5'-3')-00011(3'-5')
	UCG mtG contig0266 R	GCTAGCGTTCCGGGAGAATC	genomic PCR
	UCG mtG contig0255 seq F	GGCATGGAACGGAGCCACTA	sequencing
	UCG mtG contig0266 seq R	TTCCCATTCATTCCCAGTTGA	sequencing
10	UCG mtG contig0267 F	CCACACGCCCTAGCATAGCC	genomic PCR	00011(3'-5')-00042(5'-3')-00058(5'-3')
	UCG mtG contig0255 R	CGAGCCGGGCTGACATTAAC	genomic PCR
	UCG mtG contig0267 seq F	CCCGTTAGAGACGGAATGTC	sequencing
	UCG mtG contig0255 seq R	AGAAAGACCCCTTGCGCCTA	sequencing
	UCG mtG contig0267 seq F2	AGCGACTATTCGTGCCCTGA	sequencing
	UCG mtG contig0255 seq R2	TCAAGGTCGGCAACCCAAAA	sequencing
11	UCG mtG contig0259 F	TGCTTTCCCGATTCGATGGT	genomic PCR	00058(5'-3')-00019(3'-5')
	UCG mtG contig0267 R	CCTTGATGCTGCGACTCAGG	genomic PCR
	UCG mtG contig0259 seq F	GAAGGGTCCACAAAGCCAAGA	sequencing
12	UCG mtG contig0249 F	CACCGGAGTTTAGGCAAATGG	genomic PCR	00019(3'-5')-00004(3'-5')
	UCG mtG contig0259 R	CCCTGGTACCTGGAGGATGG	genomic PCR
	UCG mtG contig0249 seq F	GGGCGAAAGACAAGGGATGA	sequencing
13	UCG mtG contig0264 F2	TCTTCGGTCGAGCGTTCTCC	genomic PCR	00004(5'-3')-00104(5'-3')-00006(5'-3')-00055(3'-5')
	UCG mtG contig0249 R	TCCTTCCGGGTTGACTTGAGA	genomic PCR
	UCG mtG contig00004 seq R	AGATCCCTTCCCTCCGCTTT	sequencing
	UCG mtG contig00055 seq F	CGCACTGGTGGGCTTCCTAT	sequencing
14	UCG mtG contig0252 F	TGCAGAGTTCCCCAACAGCA	genomic PCR	00055(3'-5')-00008(5'-3')
	UCG mtG contig0264 R	AAGCCCACCAGTGCGAAGAA	genomic PCR
	UCG mtG contig0252 seq F	CGCTTCCGGCGACTAGCTTT	sequencing
15	UCG mtG contig00009 F	GCTCCGCCATCCATTCAAAG	genomic PCR	00008(5'-3')-00009(3'-5')
	UCG mtG contig0264 R	AAGCCCACCAGTGCGAAGAA	genomic PCR
	UCG mtG contig00008 seq R	CCGCGGACCAATTTACGATG	sequencing
16	UCG mtG contig0254 F	TGCTCCAACGAGATGCAAGC	genomic PCR	00009(3'-5')-00010(5'-3')
	UCG mtG contig0252 R	CTGTAATCCGCGCAGGTGTG	genomic PCR
	UCG mtG contig0254 seq F	CGGGAGGCTACCCTCTCCTTT	sequencing
17	UCG mtG contig0280 F	TGGTGGAAGCCAGTCCATGA	genomic PCR	00010(5'-3')-00052(3'-5')
	UCG mtG contig0254 R	CGAAAGGACCGCTTGCTTGA	genomic PCR
	UCG mtG contig0280 seq F	TACATCGCGTTCAGTTCGAG	sequencing
18	UCG mtG contig00017 F	CCCGGTCCTCTTTCATGTGG	genomic PCR	00052(3'-5')-00017(3'-5')
	UCG mtG contig0280 R	TCATGGACTGGCTTCCACCA	genomic PCR
	UCG mtG contig00017 seq F	TTCTCGCTGCAGGTCTCGAA	sequencing
19	UCG mtG contig0263 F2	GCTCTCGCTCGCCGCTACTA	genomic PCR	00017(3'-5')-00021(3'-5')-00053(5'-3')
	UCG mtG contig00017 R2	AATTCGCCCGAGAGCACCTT	genomic PCR
	UCG mtG contig0263 seq F	AAAAAGGGATCCGCCTCGAA	sequencing
	UCG mtG contig00017 seq R	GTAAGGGGAGGGGAGGCTCT	sequencing
20	UCG mtG contig0257 F	TTCATGACATTGCCCCACTG	genomic PCR	00053(5'-3')-00042(5'-3')-00014(5'-3')
	UCG mtG contig0263 R	TAGCCCTGAATTTGCCAGGA	genomic PCR
	UCG mtG contig0257 seq F	TCGACGGCCTTACACCATTG	sequencing
	UCG mtG contig0263 seq R	CCGGGTCGTGCTAATTCCAT	sequencing
21	UCG mtG contig0247 F	TATCCAAAACCCCGCAAACG	genomic PCR and sequencing	00014(5'-3')-00054(5'-3')-00016(5'-3')
	UCG mtG contig0257 R2	TTCAGTGTGGTGCGGCCTAGT	genomic PCR
	UCG mtG contig0257 R	CGCTTAGCGTCGGAAAGAGG	sequencing
	a: contig No. (direction 5'-3' or 3'-5')
