# Supplementary material for: A complete mitochondrial genome sequence of Ogura-type male-sterile cytoplasm and its comparative analysis with that of normal cytoplasm in radish (Raphanus sativus L.)
Source: BMC Genomics. 2012 Jul 31;13:352. doi: 10.1186/1471-2164-13-352 (PMC3473294; doi:10.1186/1471-2164-13-352)
Supplement: Additional file 6 — The primers used for PCR analysis to validate the short repeats. Information on the primers used for PCR and sequencing, in order to confirm short repeats in Ogura-type genome. [file 1471-2164-13-352-S6.xlsx]

## Sheet: Sheet1
	Primers used to confirm the existence of 43bp short repeats
	MSG mtG contig00103 F	GGCGGGCAGCTGTATGACAA			genomic PCR
	MSG mtG contig00127 R	GTGGTTTTCGGGTGGGATGG			genomic PCR
	MSG mtG contig00108 seq R	CGCTTCCGGCTGGCTTGTAG			sequencing
	MSG mtG contig00127 F	CCTCCTCGAAAGGGCCTGAA			genomic PCR
	MSG mtG contig00009 R	TTCCAGGTCCACGCATGTTG			genomic PCR
	MSG mtG contig00127 seq F	CAAGGTCGGCAACCCAAAAG			sequencing
	MSG mtG contig00009 F	GCGGTCATTGACGGGTCCTT			genomic PCR
	MSG mtG contig00104 R	AACACCTGCGGCACAAACCA			genomic PCR
	MSG mtG contig00009 seqF	TCGCCAACTCCCAGCTCTCC			sequencing
	Primers used to confirm the existence of 19bp short repeats
	MSG mtG contig00147 F	GTTCCATAGCCGCGCTTCCT			genomic PCR
	MSG mtG contig00125 R	AGGCGCGTAGCGGGCTCTAT			genomic PCR
	MSG mtG contig00147 seq F	TCATGGTGGCCAGACTCAAA			sequencing
	MSG mtG contig00110 F	TTCTTTCGCTTTGCCGGAAG			genomic PCR
	MSG mtG contig00104 R	TCACTCCCGCCGTTCCTTTA			genomic PCR
	MSG mtG contig00104 seq F	TCCGCAGTGCAAGGGGTAAA			sequencing
	MSG mtG contig00101 F	GCTATGTTGGCGTGGCGAAA			genomic PCR
	MSG mtG contig00110 R	TGGCCCTTCCATTTCCACTT			genomic PCR
	MSG mtG contig00110 seq F	CGGCTACAGCTAGGCGATCA			sequencing
	MSG mtG contig00011 F	TTTCCAGTCTTCGGGCCTCA			genomic PCR
	MSG mtG contig00101 R	TGCCAGCGCAAAAATCGAAA			genomic PCR
	MSG mtG contig00011 seq R	AGGTGCCGCTAAGGTGAACG			sequencing
	MSG mtG contig00109 F	TCGATCGTGCACCTGTCGTG			genomic PCR
	MSG mtG contig00011 R	GTGGTCGGCCTTTTGCTTGC			genomic PCR
	MSG mtG contig00011 seq F	CAAGATGTCGTGACCGGTGT			sequencing
	MSG mtG contig00124 F	CGGAGAATTGCCGAGTTGGA			genomic PCR
	MSG mtG contig00003 R	ATTGGGTTGAAGCGGAAGGA			genomic PCR
	MSG mtG contig00003 seq F	GGCGGAGGGAGAACGATGG			sequencing
	MSG mtG contig00001 F	AGCCGGAAAATGCCTCCTTT			genomic PCR
	MSG mtG contig00115 R	GGTCGGAGAGCAGCAATGAG			genomic PCR
	MSG mtG contig00115 seq F	TCGATTCCTTCCCCGAGTGG			sequencing
	Primers to confirm linkage between 00003-00109
	MSG mtG contig00003 F	GCTAACGCGCATCCGTTTTC			genomic PCR
	MSG mtG contig00109 R	CATAAGCGGCCATCAGTCCA			genomic PCR
	MSG mtG contig00115 F:LEFT PRIMER 216 20 63.92 60.00 4.00 2.00 AACCCCTCTCCTTGCAGTCG
	(MSG mtG contig00124 F:RIGHT PRIMER :ACTGAAAGCGGCCGAGAATG 0323作成をRとして用いる)
